# Supplementary material for: Magnetically Induced Anisotropic Microstructures on Polyethylene Glycol Hydrogel Facilitate BMSC Alignment and Osteogenic Differentiation
Source: Gels. 2024 Dec 11;10(12):814. doi: 10.3390/gels10120814 (PMC11675349; doi:10.3390/gels10120814)
Supplement: Supplementary file 1 [file gels-10-00814-s001.zip]

Archive with 5 entries (4 files):
- Video S1.mp4
- Video S2.mp4
- __MACOSX/
- __MACOSX/._Video S1.mp4
- __MACOSX/._Video S2.mp4
